# Supplementary material for: Assessment of Heavy Metal Accumulation in Wastewater–Receiving Soil–Exotic and Indigenous Vegetable Systems and Its Potential Health Risks: A Case Study from Blantyre, Malawi
Source: Int J Environ Res Public Health. 2025 Oct 23;22(11):1614. doi: 10.3390/ijerph22111614 (PMC12652890; doi:10.3390/ijerph22111614)
Supplement: Supplementary file 1 [file ijerph-22-01614-s001.zip]

Archive with 1 entries (1 files):
- ijerph-3790470-supplementary.xlsx
