# Supplementary material for: Assessment of Heavy Metal Accumulation in Wastewater–Receiving Soil–Exotic and Indigenous Vegetable Systems and Its Potential Health Risks: A Case Study from Blantyre, Malawi
Source: Int J Environ Res Public Health. 2025 Oct 23;22(11):1614. doi: 10.3390/ijerph22111614 (PMC12652890; doi:10.3390/ijerph22111614)
Supplement: Supplementary file 1 [file ijerph-22-01614-s001.zip › ijerph-3790470-supplementary.xlsx]

## Sheet: Sheet1
											Table S1. Instrumental conditions and detection limits for AAS analysis (Agilent 240FS AA).
				final mg/l	mg/kg	mean	stdv				Metal	Wavelength (nm)	Slit Width (nm)	Lamp Current (mA)	Flame Type	LOD (mg/L)	LOQ (mg/L)	Calibration Range (mg/L)
	Zinc	0.2432	0.0129	0.2303	11.515	11.4817	0.057735				Cd	228.8	0.5	4	Air-Acetylene	0.001	0.003	0.005–1.0
		0.2419	0.0129	0.229	11.515						Cr	357.9	0.2	7	Air-Acetylene	0.003	0.01	0.05–2.0
		0.2412	0.0129	0.2283	11.415						Pb	217	1	10	Air-Acetylene	0.005	0.015	0.05–2.0
	Copper	0.0756	0.018	0.0576	2.88	2.62	0.450333				Zn	213.9	1	5	Air-Acetylene	0.002	0.007	0.01–3.0
		0.0756	0.018	0.0576	2.88						Cu	324.8	0.5	4	Air-Acetylene	0.002	0.006	0.01–2.5
		0.06	0.018	0.042	2.1
	Lead	0.038	0	0.038	1.9	1.92333	0.0321455
Chinese Stem		0.0382	0	0.0382	1.91
		0.0392	0	0.0392	1.96
	Cadmium	0.0027	0	0.0027	0.135	0.145	0.0173205
		0.0027	0	0.0027	0.135
		0.0033	0	0.0033	0.165
	Chromium	0.1048	0.015	0.0898	4.49	4.10167	0.672613
		0.0815	0.015	0.0665	3.325
		0.1048	0.015	0.0898	4.49
Chinese Leaf	Zn	0.1439	0.0129	0.131	6.55	6.45	0.0867468
		0.141	0.0129	0.1281	6.405
		0.1408	0.0129	0.1279	6.395
	Cu	0.0831	0.018	0.0651	3.255	2.635	0.536936
		0.0645	0.018	0.0465	2.325
		0.0645	0.018	0.0465	2.325
	Cd	0.0011	0	0.0011	0.055	0.155	0.102591
		0.0052	0	0.0052	0.26
		0.003	0	0.003	0.15
	Cr	0.0435	0.015	0.0285	1.425	0.941667	0.418579
		0.029	0.015	0.014	0.7
		0.029	0.015	0.014	0.7
Rape Leaf	Zn	0.2424	0.0129	0.2295	11.475	11.5817	0.0925113
		0.2457	0.0129	0.2328	11.64
		0.2455	0.0129	0.2326	11.63
	Cu	0.1104	0.018	0.0924	4.62	3.88333	0.718268
		0.0949	0.018	0.0769	3.845
		0.0817	0.018	0.0637	3.185
	Cd	0.0034	0	0.0034	0.17	0.2	0.03
		0.004	0	0.004	0.2
		0.0046	0	0.0046	0.23
	Cr	0.053	0.015	0.038	1.9	1.72333	0.809588
		0.0318	0.015	0.0168	0.84
		0.0636	0.015	0.0486	2.43
